# Supplementary material for: The E3 ubiquitin ligase HectD3 attenuates cardiac hypertrophy and inflammation in mice
Source: Commun Biol. 2020 Oct 9;3:562. doi: 10.1038/s42003-020-01289-2 (PMC7547098; doi:10.1038/s42003-020-01289-2)
Supplement: Supplementary file 3 — Supplementary Data 1 [file 42003_2020_1289_MOESM3_ESM.xlsx]

## Sheet: Fig1
Figure 1D
	Cont												+CnA
LacZ	0.838516	1.00038	0.872237	0.843012	1.51293	0.932934	0.948335	1.06659	0.941447	0.734788	1.15499	1.15385	5.8876	11.6178	9.49794	8.19408	8.51105	11.4987	8.43284	7.92422	8.48909	8.56602	10.7107	6.98163
S2	1.59161	2.4009	2.06594	2.42788	1.89959	2.3402	2.1791	2.22158	2.06429	3.16188	2.37313	2.23766	21.7834	22.1431	21.9048	24.1888	17.6021	20.8056	13.5396	13.2181	16.5373	15.7979	16.1573	12.0425
HD3	0.442862	0.730611	0.553016	0.460847	0.510303	0.658674	0.401837	0.389208	0.431688	0.320321	0.429392	0.362801	4.81304	4.67591	4.72986	6.02698	4.97265	6.92169	2.43972	2.16533	2.50402	2.78645	2.23766	2.10218
S2+HD3	0.746347	1.16898	0.838516	0.52604	1.05658	0.78906	0.556831	0.704937	0.469575	0.685419	0.743972	0.690011	11.8314	10.9974	10.0689	10.7591	9.21918	12.0899	4.74053	4.47876	5.86108	3.5178	4.13892	5.00115
Figure 1E									Figure 1H - δ-Calcineurin A
LacZ	HD3	S2	S2+HD3	LacZ	HD3	S2	S2+HD3		Cytoplasmic				Nuclear
0.853621	0.780065	1.63769	1.39636	0.694959	0.576343	1.48968	1.15269		dCnA-cont	dCnA+S2	dCnA+S2+HD3		dCnA-cont	dCnA+S2	dCnA+S2+HD3
1.11085	0.841868	2.01624	0.921251	0.917004	0.776469	1.6529	1.1607		0.964522	1.24737	0.860887		1.05457	0.963956	0.269308
1.59291	1.18236	2.19112	0.934111	1.09809	0.923382	1.48968	0.96929		0.910708	1.11961	0.817089		1.0578	1.07129	0.242862
0.871557	1.16608	2.33216	0.693355	1.23542	0.65293	1.69937	0.418994		0.958268	0.852634	0.751568		0.944545	0.680852	0.191633
1.41585	1.09556	2.11648	1.00812	1.06069	0.942785	1.47939	1.3333		1.1665	0.951081	0.687537		0.943085	1.39105	0.218603
1.47597	1.00812	1.81714	0.836053	1.09051	0.815072	1.3333	1.05336
0.993093	0.895025	1.65864	1.29235	0.97942	1.07177	1.28343	0.876606		Figure 1H - Calcineurin A
0.692555	0.972655	2.82843	1.02811	0.965936	0.90125	1.70527	0.823591
0.97942	1.1487	2.18859	1.06437	1.05702	1.03527	1.49485	1.12506		Cytoplasmic				Nuclear
									dCnA-cont	dCnA+S2	dCnA+S2+HD3		dCnA-cont	dCnA+S2	dCnA+S2+HD3
Figure 1F									0.949725	0.302368	0.17353		1.16686	8.20135	8.06213
									0.941093	0.225839	0.254694		1.16514	9.55357	7.64309
LacZ	HD3	S2	S2+HD3						1.19123	0.25358	0.280507		0.791682	8.90135	6.97999
261	474	781	868						0.917952	0.236963	0.272283		0.876326	8.08879	8.46527
406	531	566	860
363	400	1020	482						Figure 1H - Free SUMO2
494	300	548	862
211	546	630	222						Cytoplasmic				Nuclear
314	496	776	453						dCnA-cont	dCnA+S2	dCnA+S2+HD3		dCnA-cont	dCnA+S2	dCnA+S2+HD3
404	514	1034	471						0.785925		5.00696		0.968683	7.72222	3.71986
545	548	1071	509						1.15865	7.05199	6.56022		0.954971	13.2538	2.49433
469	374	394	645						1.40974	6.5728	5.69107		0.937242	10.7869	3.04239
434	885	628	395						0.645684	7.36525	4.37197		1.1391	15.1834	1.76092
299	558	768	456
223	571	1206	735						Figure 1H - Sumoylated proteins
1026	322	641	281
254	522	338	423						Cytoplasmic				Nuclear
510	314	345	523						dCnA-cont	dCnA+S2	dCnA+S2+HD3		dCnA-cont	dCnA+S2	dCnA+S2+HD3
796	406	894	338						1.15386	2.17944	1.74487		1.19803	1.12852	0.829333
296	564	537	735						0.872246	2.02791	1.73132		0.912805	1.23524	0.693949
315	413	1607	414						0.922885	1.83011	1.47649		0.903334	1.12091	0.722987
259	238	1582	417						1.05101	1.87931	1.49854		0.985828	1.25022	0.868669
279	319	598	514
505	822	754	894
494	639	336	1410
287	263	2293	445
434	448	411	400
417	369	452	1040
643	542	1173	720
208	422	1241	1367
561	715	2233	325
242	525	387	479
283	754	560	847
238	492	478	656
354	393	620	683
358	527	424	549
298	534	592	861
298	389	657	590
581	479	414	535
477	703	1325	694
363	967	546	878
732	964	515	496
319	669	673	374
357	593	773	544
275	1394	761	509
604	892	702	504
676	404	544	598
436	297	461	596
433	575	915	308
232	1260	979	716
505	1570	705	447
381	494	416	491
251	410	582	799
219	329	1123	347
215	863	901	627
336	343	644	599
589	574	1434	311
260	537	455	1450
461	707	812	659
358	608	1207	878
602	411	554	411
405	381	632	445
279	872	733	291
298	543	921	601
347	240	566	465
389	1072	879	573
372	335	1004	225
279	715	291	460
260	577	370	422
324	414	758	697
378	783	437	387
292	383	915	500
534	300	967	1372
414	329	775	276
319	683	1061	311
307	626	370	261
562	316	765	799
620	732	443	600
1027	359	1376	434
516	428	1377	636
315	420	474	508
289	501	438	966
226	352	531	1055
262	514	677	480
371	469	322	436
444	1049	598	204
289	280	520	747
299	346	458	1626
401	534	854	471
238	237	331	778
404	212	738	601
251	284	423	478
919	334	407	635
305	413	506	741
426	738	735	1094
293	672	618	487
643	961	416	372
336	1242	647	774
349	420	259	629
994	366	796	1670
489	514	1615	667
377	389	538	679
631	218	630	210
376	945	830	265
651	286	403	372
366	431	642	391
399	369	557	526
224	832	770	242
386	750	536	300
409	577	812	369
718	229	581	645
384	656	1740	980
404	439	688	759
466	413	810	477
354	754	420	496
386	497	310	494
280	240	698	676
230	330	686	1180
360	1438	564	424
408	695	686	1170
424	427	775	509
205	404	1140	257
241	264	1207	500
488	455	429	415
357	489	801	248
254	683	860	651
328	314	295	205
476	336	831	433
226	539	800	287
266	321	475	930
509	751	556	693
335	582	730	414
271	383	645	515
527	445	1098	1068
541	461	556	438
580	323	389	332
356	623	382	989
382	913	522	558
233	358	349	352
385	462	809	714
255	212	432	1006
564	329	712	597
417	282	425	650
589	370	363	645
303	239	421	425
235	572	1433	593
297	317	873	349
344	753	942	459
583	526	790	652
404	485	325	1313
315	572	426	851
579	384	875	1116
290	482	564	241
474	526	576	1038
725	737	858	1294
404	368	366	470
318	821	304	727
237	424	472	557
433	590	820	281
226	469	512	875
293	555	792	592
348	396	711	677
490	263	563	283
347	471	959	417
258	312	843	642
344	729	973	553
356	308	792	849
718	277	993	1208
473	513	375	634
298	1288	667	522
542	460	621	493
205	376	731	598
438	412	773	352
413	524	520	210
301	287	641	543
329	759	311	366
433	270	335	566
595	368	323	452
337	794	554	406
346	875	229	265
261	478	262	528
327	404	286	286
304	407	375	426
444	292	725	585
277	395	630	659
505	692	206	466
373	205	391	553
217	677	468	382
469	574	517	840
311	480	217	341
519	419	409	547
467	423	384	497
308	973	366	641
369	464	211	490
587	315	560	344
211	396	442	479
511	419	679	619
364	299	510	712
563	339	360	225
293	382	582	353
513	209	731	287
369	359	431	355
324	219	663	316
540	1280	210	419
227	298	1612	306
568	251	449	650
288	861	485	1040
243	650	301	361
343	302	315	705
305	729	814	1142
439	889	208	771
337	375	294	521
214	785	718	449
315	311	366	953
481	408	342	1034
267	529	386	386
316	596	754	642
268	273	263	1398
608	257	456	777
258	454	321	619
208	420	692	753
343	323	599	336
328	619	251	537
209	365	278	254
335	337	204	417
684	481	618	421
970	787	490	321
260	692	539	773
517	331	244	484
1020	526	293	446
446	560	710	459
418	322	270	433
474	487	252	656
489	371	369	572
205	503	235	759
630	479	259	448
266	392	545	428
299	241	292	391
354	291	518	721
565	494	555	689
302	458	322	254
498	1047	208	667
339	989	1306	602
287	543	319	458
213	250	301	492
480	433	268	541
529	517	344	693
421	359	398	568
356	713	285	402
334	324	232	991
246	533	886	389
245	294	594	575
346	540	352	432
292	422	612	457
213	735	546	620
245	429	388	1168
372	684	552	420
886	307	205	645
433	601	686	580
319	383	418	541
550	670	656	408
410	480	484	620
286	299	492	939
538	681	714	587
280	260	459	219
273	879	671	687
463	674	242	377
321	649	216	455
375	486	286	489
415	248	431	842
385	642	471	656
399	777	659	328
383	875	264	351
259	658	230	286
492	334	573	624
431	318	265	765
511	483	232	244
307	366	494	610
451	466	211	262
372	327	337	658
492	357	519	560
370	459	543	1698
390	670	404	794
427	359	730	587
322	866	976	259
562	464	343	296
322	476	395	841
338	407	508	956
252	359	426	426
376	421	309	1366
331	534	1512	216
284	469	467	489
231	465	322	828
323	540	802	606
524	539	254	729
969	312	381	2152
714	819	246	356
666	470	749	684
666	554	280	414
366	669	438	584
573	221	358	532
570	1387	365	916
866	502	416	981
211	610	960	1064
1010	334	317	591
348	693	232	292
970	640	895	399
737	377	440	443
397	804	674	255
523	339	465	713
479	688	366	495
331	537	319	836
943	735	547	624
544	785	461	688
628	585	303	1099
559	355	658	851
623	374	661	664
380	387	277	215
758	638	404	910
901	1251	545	647
528	624	1984	688
505	1204	314	731
343	579	862	786
866	1057	502	792
255	477	697	396
550	625	1184	1434
429	664	678	298
360	495	566	411
524	254	927	595
580	241	1387	756
788	578	618	600
1070	484	330	684
586	506	619	380
392	547	573	652
404	396	1230	727
281	748	1239	452
873	510	884	506
462	537	603	1212
353	469	497	273
449	799	465	812
1170	372	821	985
544	487	388	752
338	484	874	497
356	591	695	590
429	419	703	604
267	1587	923	596
846	512	917	377
565	540	536	356
521	554	986	1092
779	311	1148	528
880	360	594	1007
300	543	2488	568
966	259	794	378
372	366	1405	1048
865	437	2109	616
418	679	1487	504
335	485	831	735
313	628	438	372
592	636	1090	526
309	1061	803	553
463	588	647	536
353	372	1277	373
574	373	538	288
295	830	1214	571
542	399	754	395
719	571	348	860
463	203	635	507
559	522	851	981
1267	477	654	575
342	425	516	764
301	834	1483	346
432	616	894	215
547	306	574	370
545	803	640	1137
524	438	1428	772
315	563	874	504
1302	234	775	272
508	1222	248	441
305	366	1497	458
1287	510	1314	596
2144	391	475	274
397	601	663	827
463	454	473	492
225	452	453	629
759	503	491	353
678	689	762	436
821	367	1330	468
760	678	843	719
2175	268	610	767
284	693	814	306
1899	447	993	518
243	718	733	650
780	569	919	699
804	575	927	1089
603	681	1188	929
414	336	629	410
1362	303	1160	348
1207	414	706	248
607	652	765	219
768	427	800	600
449	538	838	447
280	506	729	286
1054	744	989	393
556	361	1218	380
299	392	1196	551
419	296	852	691
500	309	953	739
482	400	406	613
461	598	776	381
506	482	393	1312
611	741	903	1248
421	566	675	1481
544	515	936	452
251	378	609	451
255	873	892	883
656	491	784	491
874	650	641	530
380	435	374	417
972	614	517	457
1184	411	398	835
221	338	698	750
283	335	579	726
615	403	507	698
632	388	242	228
426	465	714	912
275	407	486	603
301	421	643	397
741	551	457	421
415	236	418	732
631	446	464	473
702	1005	388	624
825	441	651	718
423	545	263	484
468	580	829	1348
689	425	522	531
323	541	493	1518
435	249	665	421
804	542	458	510
637	430	344	702
881	1086	285	420
1365	311	243	762
556	342	582	372
1385	352	1112	733
372	344	877	693
914	1206	1283	539
289	253	683	741
520	478	320	565
656	406	1213	536
1114	876	368	353
474	544	798	716
500	444	579	491
354	419	2467	279
484	1105	1352	739
564	995	682	657
515	472	499	465
458	402	699	501
464	592	2320	695
262	449	497	1420
457	325	619	509
449	379	934	1498
373	307	225	410
978	1778	584	569
381	424	461	1014
992	373	2284	862
569	872	429	679
554	421	537	482
782	561	649	1000
514	606	942	596
908	1108	598	385
913	604	783	1149
575	813	792	501
646	488	1547	566
299	724	318	585
584	597	974	705
666	773	623	669
385	569	1152	1978
742	528	587	652
255	361	1093	483
984	457	743	263
465	337	1367	425
643	1202	646	399
451	581	667	1171
450	793	1294	637
735	537	1236	800
445	552	633	762
568	642	884	852
944	642	1112	803
614	570	508	594
749	615	668	258
1175	333	527	855
770	523	547	831
641	355	791	971
748	749	416	816
632	467	577	1287
424	817	393	735
614	823	877	548
273	718	350	523
606	545	2361	1425
1090	368	662	368
1016	613	452	1006
536	358	1160	465
539	273	702	337
861	788	686	270
786	750	852	373
725	482	325	1197
540	315	670	619
694	394	1248	415
1410	504	765	700
588	615	358	367
334	464	891	631
665	1088	483	1554
545	571	737	689
636	564	877	709
839	631	332	590
611	279	727	510
360	540	525	519
1141	355	758	426
606	342	235	595
259	478	1343	266
402	450	483	200
638	204	688	696
1293	243	1204	321
484	823	913	1473
245	913	1260	759
467	421	721	405
356	439	456	792
891	944	885	715
688	704	958	886
924	706	503	424
756	494	446	546
632	401	1620	545
747	404	686	509
492	380	613	655
770	631	542	484
1045	644	460	594
2140	975	1309	555
440	489	1540	684
889	898	535	500
336	483	1736	1197
1413	813	779	1175
775	1106	413	701
667	805	654	296
281	328	642	220
498	319	512	350
376	499	397	1090
259	733	484	649
282	557	1322	1431
785	497	832	691
876	675	605	1183
391	1698	1553	844
604	709	236	592
726	303	546	307
624	389	721	1213
644	680	1181	457
565	660	285	939
353	396	859	635
289	534	743	584
683	685	786	391
479	400	426	679
329	387	681	441
339	683	462	410
513	502	614	1257
304	243	736	1090
1164	474	685	387
208	1184	402	692
310	383	692	514
466	469	662	592
245	393	536	988
581	1026	269	791
274	393	377	294
1278	463	1797	807
460	326	1075	590
560	591	682	402
419	566	790	754
392	850	372	1021
620	681	706	572
616	728	301	398
308	363	403	307
396	475	645	1099
527	381	1135	465
569	621	644	691
782	321	586	719
327	423	845	829
383	1438	460	861
545	379	865	920
203	679	883	772
351	815	403	900
402	494	384	770
551	696	1793	871
434	1033	637	1281
960	961	1383	666
719	503	537	401
458	400	989	1110
760	766	420	279
621	499	924	504
444	509	1044	308
513	480	511	1437
331	643	1048	696
458	451	433	746
381	368	441	767
628	348	718	751
495	685	878	901
758	274	388	432
679	349	548	1045
294	365	494	750
890	358	848	1409
917	324	822	745
369	214	940	537
1057	504	374	747
424	441	572	638
942	691	473	636
307	244	282	458
847	601	424	790
1281	1086	347	450
728	318	588	435
279	436	587	1707
511	865	476	466
645	323	745	1214
527	331	705	649
918	669	858	443
240	695	577	648
1551	606	575	901
618	658	547	441
629	1004	931	774
767	550	526	405
528	371	607	462
428	530	1208	487
693	1000	827	842
463	623	360	819
555	1083	414	840
889	652	830	738
1015	538	766	837
596	623	501	488
372	278	1753	906
230	766	599	1392
544	300	651	1147
609	276	391	482
701	353	733	618
470	414	539	420
1190	562	1057	425
566	560	679	721
466	207	854	620
873	1194	822	1024
708	352	1336	566
541	691	434	357
922	577	889	1856
422	515	805	533
418	552	582	637
471	471	501	1107
722	499	443	314
571	429	495	997
485	534	1077	366
603	433	860	1326
412	718	1073	1105
911	245	638	1088
727	325	508	1062
1435	493	716	2029
255	404	633	691
343	688	721	657
502	532	647	338
632	604	712	1139
342	377	518	516
1016	359	469	2187
366	845	430	1396
1199	459	583	776
470	259	543	757
388	788	944	844
206	420	964	408
989	554	710	650
1172	210	589	718
501	226	2064	312
1106	314	824	769
372	373	1046	629
722	592	708	808
2046	455	934	1098
257	433	698	806
553	591	406	578
572	510	959	759
513	569	1012	1129
561	487	365	744
865	288	953	441
233	265	1041	640
359	485	830	751
534	492	626	2040
589	562	596	957
788	949	512	276
548	267	787	667
531	728	737	1098
1369	251	412	578
695	536	565	343
517	617	859	1538
421	745	830	886
640	743	556	908
532	303	486	814
245	932	614	1255
848	576	577	965
736	396	540	699
833	433	454	675
577	430	1363	1134
606	563	725	1051
337	383	1316	1547
618	615	799	820
661	384	482	653
322	389	410	585
1394	620	797	792
717	379	549	440
339	452	641	1658
293	607	681	694
463	420	548	710
625	304	566	618
757	521	1453	887
530	539	774	672
469	758	830	997
532	1329	615	439
207	216	577	389
403	441	1315	1042
708	465	835	867
469	372	684	638
272	227	659	447
308	683	994	838
900	545	860	650
468	382	959	549
900	754	443	692
1052	375	519	771
627	276	493	849
662	1064	919	642
403	811	700	651
282	364	442	659
682	382	967	1324
288	309	754	556
1340	442	648	368
505	574	693	505
429	364	583	909
526	566	820	678
740	752	515	723
455	284	506	870
536	452	488	467
703	517	965	697
474	556	506	763
464	564	467	788
674	402	975	485
282	920	626	704
465	464	999	330
540	541	544	890
458	482	812	877
233	568	500	404
567	432	986	214
907	495	912	535
636	398	618	278
390	883	784	492
616	476	506	460
427	378	1091	381
204	542	457	381
656	478	423	1155
528	414	262	781
461	292	754	605
444	569	319	1265
296	891	582	1470
579	266	666	463
647	1274	799	702
1780	413	521	372
317	577	679	1767
640	1557	561	1996
1069	456	416	342
379	491	466	1202
544	2350	653	994
525	536	449	375
913	618	586	972
1279	479	1290	622
824	765	596	561
694	467	548	695
669	213	697	715
840	473	987	931
977	224	753	793
765	622	1045	1140
622	429	346	952
677	467	904	732
579	502	566	927
1037	415	413	881
799	492	254	465
538	1361	644	589
986	408	576	602
1029	435	310	795
952	538	479	567
1445	397	223	819
1104	907	508	745
746	636	418	1764
602	468	227	1188
1228	432	207	676
1944	629	442	649
1031	280	256	892
559	387	315	506
592	871	745	927
531	375	471	366
718	463	464	747
446	403	621	791
1186	226	205	646
571	591	389	579
631	340	451	317
866	213	463	574
1048	648	351	1252
814	702	445	549
498	736	573	525
1192	303	464	724
448	389	424	1565
1276	589	262	618
581	426	223	853
1122	362	440	786
556	775	454	880
538	378	316	1765
634	492	420	830
717	1168	416	1118
1709	648	300	831
2236	408	232	875
938	539	270	474
1347	769	275	921
516	347	550	641
862	951	238	833
781	1043	393	339
610	300	662	1008
520	492	298	366
352	502	657	424
1295	417	361	826
952	411	420	580
519	748	574	612
504	402	488	647
581	424	512	1333
791	589	341	769
362	1426	359	726
2094	969	695	890
602	815	700	1087
547	607	422	934
707	363	543	637
594	413	605	812
485	443	304	1374
852	893	265	439
766	976	206	950
524	555	472	347
608	240	595	765
576	487	379	1107
763	734	247	606
402	255	488	903
443	644	208	659
816	603	614	1915
691	777	294	910
719	592	473	531
554	984	437	660
757	464	240	1051
955	326	412	841
372	481	835	572
473	464	264	444
999	324	507	614
987	767	205	1019
741	381	208	636
829	314	228	629
438	650	329	588
831	889	387	1273
545	1031	285	445
1027	667	218	726
459	299	443	482
560	342	309	1593
901	335	298	576
1393	473	400	377
522	554	338	1935
523	618	464	894
450	234	305	1287
1133	643	225	571
805	759	283	987
802	362	407	496
1430	293	301	1765
459	658	231	956
682	582	393	939
775	675	267	824
678	506	360	506
457	661	263	1159
600	543	213	852
508	852	212	651
651	451	301	270
472	719	755	638
1241	324	675	751
626	843	274	551
711	332	371	976
760	511	494	529
740	482	600	594
721	435	234	788
543	695	220	904
1184	974	218	582
494	292	516	528
715	589	509	661
639	406	265	692
1474	963	486	572
481	217	654	379
698	470	445	591
487	647	406	935
389	884	321	905
634	529	615	646
1048	263	610	544
372	855	309	880
922	577	307	663
480	279	826	1303
648	553	555	398
701	611	581	738
658	440	212	686
334	423	294	1571
650	859	697	1062
851	602	240	1475
471	211	251	1088
649	357	257	1950
578	617	466	1376
514	670	202	842
693	369	573	676
790	438	201	824
668	374	311	1016
568	489	311	645
836	658	503	423
543	807	855	905
879	522	464	688
1556	469	294	703
684	507	658	302
783	510	308	596
546	410	302	920
373	511	382	571
766	678	295	656
1136	384	324	581
617	352	342	614
431	733	390	571
586	753	724	474
479	727	243	561
361	496	265	450
614	342	319	479
934	418	438	552
607	427	216	1120
615	485	500	743
826	804	814	954
461	335	431	734
525	657	434	490
1194	821	224	2145
461	956	229	775
377	837	786	533
726	362	447	515
453	750	332	657
799	415	479	1000
1010	219	433	1079
1025	419	328	742
652	437	366	577
844	752	546	881
1334	748	567	608
711	386	282	1559
581	540	538	631
785	533	338	830
771	626	321	797
1118	398	459	711
1003	598	203	895
606	1193	209	758
2077	410	327	641
1137	569	208	1157
532	323	427	1112
689	378	1684	497
1295	592	212	1769
1230	288	632	836
487	553	341	495
634	722	275	860
1219	747	222	454
984	560	323	600
636	729	466	1918
651	374	204	752
827	715	205	778
523	558	421	313
787	579	276	692
1703	1966	216	1619
546	967	224	672
348	492	271	1091
659	1143	261	548
574	269	217	488
910	421	200	412
578	339	228	582
534	297	339	1023
840	676	257	710
687	554	626	622
991	570	299	575
592	384	359	709
886	1138	449	530
766	648	348	664
554	248	285	717
606	873	834	482
867	434	339	478
904	393	416	502
379	777	220	864
632	400	316	676
1665	202	382	961
473	1618	232	758
743	779	271	757
673	527	301	698
821	492	333	707
430	535	252	1330
1041	1093	349	658
976	661	254	503
480	462	418	414
604	421	415	573
749	387	327	1203
502	561	239	907
656	954	363	997
711	728	218	380
651	461	234	323
818	833	283	622
1255	238	345	902
656	429	265	708
641	503	407	663
732	533	382	464
331	396	454	866
543	225	209	444
1216	311	332	732
373	635	433	1567
394	446	305	629
1014	224	398	1003
579	542	272	407
318	639	291	601
657	627	374	922
779	802	538	670
745	513	286	938
909	354	462	922
1342	972	623	1635
1274	468	490	907
664	486	228	832
256	681	339	1142
589	432	237	662
637	442	448	1118
511	738	444	685
380	636	284	896
919	429	442	835
1050	1150	684	327
876	657	279	1678
914	505	438	583
475	556	360	624
875	576	444	984
467	474	306	580
779	623	661	643
346	321	534	443
798	376	447	372
786	378	249	314
345	481	292	416
575	256	328	318
344	372	518	446
976	1142	335	1312
517	508	432	219
521	408	292	2105
648	627	568	543
1391	346	322	731
903	1218	285	875
317	563	281	1236
488	794	303	706
369	449	252	757
525	1026	233	798
605	473	238	610
556	772	1068	512
381	316	917	1186
865	1081	537	610
562	428	322	747
624	546	340	676
492	357	259	670
621	674	314	986
208	276	477	747
799	267	223	529
589	243	536	402
735	665	311	1778
888	683	615	384
416	439	560	1021
573	250	205	768
844	420	261	985
829	536	354	827
515	331	502	1461
796	228	507	578
786	641	415	2109
774	549	499	554
472	441	436	939
267	688	339	530
529	650	594	424
688	679	326	419
965	629	400	793
773	292	406	433
492	224	735	492
524	356	580	1074
535	1270	1016	764
623	448	309	1189
601	465	485	488
789	601	701	562
333	262	254	881
495	345	315	873
831	298	897	720
652	612	470	1150
452	515	526	1138
369	607	714	1345
564	355	760	748
358	386	517	446
548	302	561	870
896	406	609	426
510	536	446	603
542	448	395	935
378	1144	372	717
388	1176	625	798
550	477	562	566
479	403	425	690
213	698	618	870
869	471	314	623
1268	780	457	835
314	674	505	575
1830	410	291	875
485	501	497	764
1330	524	377	601
1190	462	235	1207
540	261	304	311
640	310	248	516
463	427	472	628
515	267	332	726
795	591	1034	432
523	310	309	682
430	304	398	919
398	235	323	1050
1421	203	341	702
620	374	286	742
987	334	529	602
449	353	257	952
1003	515	360	1141
1040	603	382	406
734	327	433	222
614	592	378	1101
500	1812	241	666
208	609	229	443
498	372	439	739
860	502	647	1017
579	386	247	691
376	425	213	530
905	497	318	1040
527	259	372	1305
892	362	363	802
535	492	321	493
420	302	264	667
404	367	361	490
1036	1138	276	733
642	431	322	862
635	304	337	857
894	480	412	664
435	523	421	947
2044	225	291	1090
531	501	349	1085
686	332	382	857
352	458	362	1516
1122	462	217	730
399	625	1080	586
853	721	320	638
1023	280	288	904
511	357	313	1394
554	441	233	450
686	364	514	824
865	802	522	758
658	461	587	696
471	502	366	730
508	339	469	1661
605	336	219	581
1028	366	250	760
433	481	599	861
704	901	520	1461
1045	572	460	913
724	496	241	319
305	863	335	947
564	303	442	454
512	578	366	935
768	496	340	1132
322	605	461	680
1378	240	416	495
310	479	395	468
645	447	442	428
401	527	377	1411
411	673	437	281
512	589	902	1023
1054	566	559	886
445	426	301	1045
683	291	266	466
796	421	548	1285
490	487	412	701
959	668	368	637
469	809	428	658
518	466	374	1175
498	1106	536	378
853	400	374	626
683	536	504	816
324	229	524	688
527	332	346	536
369	260	427	288
404	608	525	574
666	305	374	356
592	1421	326	446
891	401	712	682
504	521	505	916
1010	546	661	663
426	515	485	925
735	363	576	617
492	450	613	326
514	226	282	527
596	315	375	1389
552	489	436	777
484	429	467	661
690	531	349	702
704	381	295	458
982	520	532	898
739	414	701	904
621	423	201	1551
816	205	546	1502
1227	988	267	1208
826	932	220	2259
1020	797	357	890
606	702	227	430
495	486	538	664
623	656	249	636
686	320	296	565
304	524	297	789
403	413	214	652
883	228	404	1325
763	432	285	349
1040	341	363	808
1638	214	604	363
387	431	699	1199
510	521	413	624
453	337	445	854
635	235	288	583
242	430	469	467
290	295	632	631
799	395	232	860
670	429	675	1277
1403	314	886	352
261	239	239	1964
1153	513	325	988
452	300	413	1148
260	362	371	1327
796	679	377	859
1174	354	280	1244
328	493	276	296
267	346	222	512
713	735	296	604
734	750	677	742
663	546	212	1170
485	607	717	1039
1381	806	217	365
328	508	314	339
295	366	670	564
619	834	367	779
318	356	651	662
585	553	334	705
562	657	294	551
720	472	364	508
894	490	320	718
396	614	347	657
453	376	271	812
914	246	573	722
317	377	392	320
744	376	237	754
483	442	417	1238
554	349	303	1197
566	356	213	943
487	271	373	787
516	308	206	654
888	307	264	1211
809	221	423	564
568	600	461	740
543	520	672	429
306	1305	228	759
579	504	629	513
263	598	425	554
679	365	241	401
423	464	509	921
911	516	335	1490
310	548	238	1593
351	873	330	1044
663	590	267	938
422	296	461	722
1190	358	392	1334
247	627	405	1018
825	605	499	1038
226	477	393	1269
217	204	406	951
384	536	289	963
544	335	214	1424
332	516	308	1842
642	956	441	1109
444	426	513	1250
423	440	345	543
763	589	366	546
708	543	456	790
743	307	365	502
611	839	410	663
448	384	279	696
509	452	424	420
636	293	281	804
831	283	290	624
610	412	342	542
421	240	238	635
301	660	489	955
378	356	247	926
623	310	359	694
686	733	321	810
377	216	219	787
807	435	344	1260
352	545	419	615
374	338	405	935
472	485	303	1283
940	362	433	561
556	504	572	909
392	721	598	890
1887	320	398	1509
344	358	694	556
275	338	559	506
360	469	295	522
545	307	779	945
1106	486	333	411
559	274	236	772
1394	298	268	647
1108	689	390	993
347	297	300	1072
607	507	265	858
372	497	263	1697
476	394	445	1191
423	493	691	549
286	554	294	386
492	350	768	661
347	261	304	429
518	367	273	334
225	962	273	992
715	248	424	1243
311	498	265	696
842	465	437	1147
683	406	540	560
669	385	281	443
738	300	539	575
1447	610	296	602
657	599	416	553
711	678	384	402
609	244	361	676
369	698	491	996
595	671	418	758
875	472	269	533
578	510	339	764
754	965	762	407
588	451	546	756
441	514	356	1058
444	442	261	1589
1114	535	409	863
896	329	535	641
1911	420	204	213
590	472	455	431
509	249	949	2323
740	501	578	893
573	640	599	457
638	835	642	451
726	496	465	423
720	366	472	747
535	623	248	913
691	342	284	833
616	438	334	1948
273	460	318	445
637	251	329	1467
896	681	397	1574
554	362	393	466
720	481	540	824
639	721	359	1019
418	750	602	1173
569	532	268	1176
554	372	280	1168
616	405	336	399
670	412	422	355
1193	336	590	1081
1020	449	307	510
791	957	289	956
501	252	292	1374
536	846	506	1575
1613	220	347	285
471	1159	295	358
545	258	239	241
1152	584	556	451
217	523	251	539
832	257	260	319
598	794	398	1114
795	429	311	527
445	618	272	487
346	457	311	455
950	214	331	513
552	784	580	2010
497	406	388	1595
682	383	249	474
1359	365	1599	1105
620	462	371	833
383	723	1407	675
931	686	1406	650
811	469	492	256
584	307	384	789
432	711	788	414
956	736	223	752
891	355	351	250
903	526	707	627
1202	400	1255	507
759	731	678	584
841	593	485	449
502	663	659	562
788	449	494	285
331	540	399	606
476	278	690	909
1030	572	833	241
510	299	692	850
512	356	714	931
1022	778	1292	353
426	587	2295	721
1402	776	979	638
976	553	629	422
201	493	822	537
1021	529	1276	532
398	733	646	284
293	216	1207	494
926	781	337	428
214	393	1245	761
753	1045	1168	1524
364	431	975	600
401	578	1324	405
787	453	794	486
649	241	504	884
726	650	522	973
1044	426	469	987
469	557	450	1277
350	584	871	897
892	648	513	780
522	252	1053	2336
789	383	340	1586
314	886	706	287
360	862	938	643
1207	355	455	340
600	424	559	895
887	335	642	1233
512	455	1267	706
674	392	367	427
586	468	657	708
823	550	534	503
560	399	742	796
651	501	388	868
487	373	708	970
1254	236	583	540
335	532	766	1207
407	593	602	399
1166	412	407	867
974	385	1241	877
447	546	570	453
414	555	710	572
548	480	593	932
533	539	1916	474
808	276	432	443
477	1017	666	792
862	260	531	750
809	473	519	1129
355	361	778	627
711	523	1065	685
510	563	1289	989
968	444	496	618
901	495	621	727
758	202	1175	276
702	235	328	487
722	662	494	563
423	742	1269	1052
458	564	814	326
562	259	305	1765
1383	247	407	585
560	425	650	1790
314	405	544	509
299	465	417	291
414	807	605	523
384	288	670	644
236	341	848	678
280	365	824	713
577	346	362	1063
520	434	870	1048
373	338	514	788
1091	252	1133	502
1040	384	908	576
523	245	763	638
496	269	909	644
388	255	454	730
450	569	784	965
437	333	855	377
1776	344	919	264
800	381	2014	469
1035	1050	787	583
489	400	549	289
662	541	1315	430
402	225	1118	451
319	272	1436	472
566	723	555	225
322	832	791	308
641	645	609	485
751	889	391	655
965	651	1235	221
546	377	668	342
353	588	725	681
396	557	843	2387
649	870	477	453
697	279	485	525
452	481	477	379
354	807	558	411
823	844	401	693
767	654	520	461
677	461	1342	540
784	541	733	894
600	672	612	962
613	560	543	1247
545	1019	1093	857
608	338	851	386
1068	1029	382	990
528	795	1688	733
977	811	767	394
581	601	731	550
959	540	562	502
723	652	703	680
455	575	916	700
702	720	333	1699
646	785	1205	1475
810	772	582	557
1002	654	554	766
417	346	618	720
962	548	464	1151
559	1772	318	1472
435	257	294	566
566	506	456	627
1025	1032	841	711
680	640	464	469
400	780	401	1086
1060	911	624	395
690	553	707	527
551	882	1001	488
277	535	225	763
497	610	239	513
833	1318	861	659
523	1612	407	415
344	581	955	471
691	795	517	703
451	1409	584	939
900	1351	978	553
543	928	297	396
502	589	529	514
1132	613	459	519
217	1980	207	552
1764	344	1275	905
426	673	331	517
260	567	339	421
409	328	245	890
1142	1042	489	505
512	1125	982	478
520	292	225	322
1189	643	778	1699
377	202	335	443
621	450	806	458
853	844	1609	1057
201	774	286	1303
320	416	457	875
804	481	548	607
364	1232	321	618
414	434	869	453
439	382	466	260
575	481	1031	840
423	436	236	652
693	418	352	575
1231	273	420	1517
582	521	488	403
512	319	756	837
547	728	753	329
640	684	318	1059
1024	761	232	305
294	629	445	955
481	660	499	878
369	664	284	343
254	426	315	498
451	730	548	782
698	567	1347	438
654	603	526	357
577	843	433	847
787	828	270	907
1040	380	605	570
1822	790	393	723
357	959	556	1047
1116	836	743	310
464	408	370	626
412	404	713	613
448	755	891	947
607	565	271	412
472	759	637	674
782	521	385	1780
418	716	518	232
435	422	401	658
776	333	248	503
428	616	408	500
450	1128	1264	614
413	722	204	592
393	367	599	795
323	462	390	786
570	377	639	704
653	296	554	1322
633	764	558	816
294	389	207	774
283	871	535	516
496	425	506	285
1326	647	332	605
447	389	409	838
567	792	209	621
546	1042	578	483
500	639	559	681
839	607	309	1677
628	538	313	332
388	996	612	361
391	713	857	498
527	926	1146	543
435	507	559	254
303	767	391	1497
1243	809	334	835
588	561	312	1177
650	579	465	781
373	415	360	284
587	1239	653	431
724	579	457	1029
369	747	315	518
441	269	433	788
851	579	255	1172
430	1267	874	856
668	1108	591	556
613	395	519	625
356	743	493	1877
737	1260	517	642
387	691	561	864
1471	656	297	817
470	536	516	594
389	457	314	632
872	420	374	981
502	743	437	436
1118	715	673	1259
1387	354	321	597
598	476	406	1149
681	1038	298	441
647	278	1581	536
406	598	426	1506
499	730	305	684
475	563	548	1449
1105	381	426	648
481	353	335	687
526	810	631	1616
524	743	462	665
655	765	574	886
551	472	1368	695
714	712	385	516
476	738	469	662
247	437	555	522
330	760	649	1542
372	614	514	701
303	1838	367	599
1911	638	475	598
1237	1156	462	369
765	577	581	803
482	517	404	685
433	368	469	872
602	869	636	457
572	323	415	771
321	370	503	572
530	831	662	469
205	545	429	231
503	250	210	779
494	606	628	496
769	475	425	352
587	660	274	511
347	534	1080	483
488	518	1005	259
369	278	577	1026
861	216	582	1243
362	1821	584	634
277	571	236	594
538	384	655	1111
810	880	635	738
433	225	1362	246
275	381	501	470
509	489	589	822
467	729	606	320
471	371	342	310
547	407	354	1005
449	714	727	393
529	512	503	1018
891	521	506	820
649	435	234	777
848	413	352	244
305	680	322	276
382	495	378	425
467	447	291	417
250	462	405	471
664	805	892	455
415	371	419	281
508	553	978	416
348	301	329	490
477	286	673	310
430	835	358	367
419	653	577	608
586	668	327	723
1536	335	673	221
550	289	333	231
707	404	223	384
701	443	348	427
571	367	630	245
311	753	312	513
294	540	701	728
290	534	765	763
773	770	557	261
316	338	710	363
489	621	514	227
535	543	372	530
543	1561	357	321
623	848	450	324
369	662	602	285
370	278	522	209
498	432	421	413
567	395	458	414
833	378	713	406
357	1051	220	394
1378	475	420	206
846	631	1041	383
368	260	505	368
422	393	1291	404
703	519	840	270
371	370	635	231
222	445	981	405
1062	638	542	366
378	315	962	883
316	762	997	287
752	769	221	532
585	337	527	200
416	1204	1064	593
462	246	359	254
620	398	700	528
220	599	651	257
389	580	551	432
429	1702	527	369
277	330	428	601
398	637	284	357
738	697	464	236
636	395	673	592
497	555	558	270
525	1454	564	226
801	560	323	369
232	302	695	350
427	573	555	262
795	354	598	360
541	457	501	382
538	409	479	334
652	630	659	324
250	735	881	385
539	410	476	344
332	352	465	281
841	445	484	244
760	426	1233	1026
401	257	308	226
308	767	816	243
368	580	655	278
688	219	559	266
649	345	377	409
1029	451	253	470
506	461	717	432
479	639	604	482
550	210	355	405
288	202	338	501
400	278	408	471
527	562	453	237
833	691	633	366
348	248	593	565
857	317	240	351
879	314	943	748
590	549	484	814
317	345	395	306
243	567	761	250
1361	471	583	768
417	342	1001	434
480	1014	1111	245
1428	382	846	528
462	778	707	508
313	412	430	482
779	516	379	255
543	486	217	332
300	560	569	242
201	418	458	722
481	492	513	308
511	597	651	319
543	251	435	432
821	352	579	297
932	655	408	289
865	287	999	281
470	461	520	329
565	746	515	255
292	324	495	259
414	519	552	266
488	494	333	243
1577	435	497	373
661	535	638	210
414	667	586	294
1300	325	504	344
371	322	347	440
416	388	389	377
531	447	470	679
270	484	439	442
346	536	622	435
333	600	500	293
434	408	340	435
421	451	426	329
381	359	969	212
790	305	372	1170
1160	561	306	831
515	445	423	290
631	498	1450	255
212	408	585	349
427	402	681	288
473	571	485	265
339	522	816	385
525	390	336	751
402	483	1226	273
678	338	625	529
609	321	729	253
729	306	2157	296
463	585	1085	320
803	1670	465	239
408	464	1186	463
487	480	508	265
582	277	1159	1377
442	425	757	427
674	498	406	305
688	487	706	277
513	433	486	221
635	507	440	325
518	501	512	334
391	299	553	510
447	510	462	235
1295	363	512	430
221	252	432	369
413	550	631	261
554	363	452	240
965	523	490	506
326	711	553	363
294	357	433	233
428	795	395	870
600	572	1164	460
445	482	327	302
645	201	1294	557
297	212	507	287
285	1036	1168	528
257	538	461	295
260	467	920	205
243	418	481	637
270	463	269	317
315	268	750	335
519	396	1671	379
548	286	678	293
273	400	487	289
321	486	654	571
764	300	231	504
358	633	209	614
319	316	1081	508
477	300	312	454
463	458	489	484
600	562	301	217
348	239	350	564
337	376	497	439
568	386	763	477
239	291	647	1829
1252	698	596	270
657	567	543	488
395	397	727	441
228	267	451	454
273	513	361	614
492	343	559	457
868	316	471	317
272	669	514	295
326	319	416	242
1203	257	407	254
286	285	852	867
328	372	696	304
751	293	388	248
336	232	670	467
624	599	370	562
358	546	830	318
601	364	627	348
1290	377	389	502
406	569	682	369
528	411	451	414
480	825	521	309
325	294	381	481
630	508	241	309
588	692	233	295
372	500	254	320
1062	299	836	314
261	598	855	336
434	442	466	228
366	715	418	243
378	302	652	540
498	378	1054	361
340	234	443	475
420	662	506	293
624	439	308	474
754	427	983	583
542	545	582	409
670	583	301	353
452	1044	519	212
810	1025	568	360
781	464	472	239
399	294	473	336
276	615	734	807
873	454	587	423
578	856	314	283
284	877	707	265
1118	1084	425	385
529	687	516	278
318	338	756	315
1431	426	891	282
833	247	754	325
293	475	785	203
385	596	1054	468
540	334	316	578
600	582	405	421
687	609	878	901
506	338	830	498
2063	1174	529	675
526	406	810	1240
345	209	342	364
699	504	1141	576
715	806	796	677
501	524	342	651
268	399	1012	628
737	596	512	1156
1285	571	697	567
461	539	630	381
558	573	205	295
498	455	496	641
459	287	380	241
1229	1336	336	643
268	839	436	876
577	1033	468	295
353	930	1105	207
471	430	256	411
219	601	834	611
446	309	435	297
767	1193	370	393
523	714	428	380
385	380	580	449
1418	364	599	262
802	874	575	237
664	532	615	409
703	368	421	213
1729	239	445	546
478	346	663	480
433	515	205	273
379	227	723	479
546	411	480	529
409	547	454	217
1266	473	509	555
944	486	531	226
557	311	821	313
213	335	883	665
205	405	487	350
474	822	1224	287
354	1086	1153	414
405	580	520	486
818	421	917	771
353	927	245	283
591	527	567	370
735	220	542	481
246	250	427	491
1149	731	532	345
418	516	616	577
598	1057	870	781
641	1235	883	574
824	557	675	433
364	415	599	1146
482	445	980	548
796	400	1075	338
399	1522	481	617
344	249	405	536
446	750	692	329
695	482	631	313
[truncated: 3,437 more rows]

## Sheet: Fig2
Figure 2B					Figure 2C					Figure 2F
LacZ	S2	HD3	S2+HD3		LacZ	S2	HD3	S2+HD3		S2_NF	S2_HCM	HD3_NF	HD3_HCM
1.34683	9.0744	0.807377	2.16133		0.763442	0.94078	0.678374	0.490458		0.833777	1.8972	0.805524	0.460704
0.948671	13.2314	0.618656	2.56074		1.07829	0.861177	0.584413	0.660676		0.95482	3.54531	1.12366	0.120292
0.987874	13.9897	0.460697	5.19003		1.15175	1.03086	0.62513	0.591849		0.776254	1.66382	0.813887	0.254595
0.716628	13.661	0.267786	5.19489		1.00652	0.905507	0.679735	0.775504		1.43515	2.01965	1.25693	0.214528
											1.89392		0.285278
Figure 2G
SUMO2_ctrl	SUMO2_MG	HD3_ctrl	HD3_MG	SUMO2_ctrl	SUMO2_MG	HD3_ctrl	HD3_MG
0.864015	1.01894	0.68892	1.27131	1.02853	1.84489	0.930987	5.39511
1.05698	1.03516	0.642356	1.37145	0.956313	2.40655	0.847032	5.63724
1.079	1.08338	0.657291	1.46073	1.01516	2.5185	1.22131	5.63316

## Sheet: Fig3
Figure 3B								Figure 3D
	LacZ			HectD3					LacZ				HectD3
Bst2	1.07583	0.888522	1.03564	0.750151	0.834574	0.738203		Bst2	0.94331	0.989579	0.981375	1.08574	0.805018	0.665153	0.737602	0.936198
Golgb1	1.02943	0.96078	1.00979	0.918539	0.943906	0.945539		Golgb1	1.05098	1.03927	0.890319	1.01943	0.650185	0.638494	0.763155	0.804653
Ifgga1	1.01975	1.02268	0.957578	0.9553	0.899642	0.887599		Ifgga1	1.08495	0.989687	1.00827	0.917094	0.582823	0.685822	0.611441	0.821113
Ifih1	1.03311	0.976244	0.990647	0.799102	0.927422	0.824729		Ifih1	1.08007	0.91791	0.976146	1.02588	0.601819	0.85939	0.683614	0.67753
Ifit2	1.03746	0.985591	0.976945	0.863112	0.926513	0.923631		Ifit2	0.965363	1.00093	1.05782	0.975886	0.662522	0.758071	0.591184	0.80372
Ifit3	0.953767	1.06079	0.98544	0.794451	0.924224	0.762234		Ifit3	1.02312	0.910688	1.07799	0.988208	0.506576	0.593469	0.453838	0.703526
Irgm	1.05868	0.93234	1.00898	0.802284	0.916083	0.821095		Irgm	1.21187	0.975084	0.930722	0.882321	0.685784	0.758648	0.610775	0.811108
Isg15	0.945012	1.01382	1.04117	0.688864	0.902736	0.803882		Isg15	1.05398	0.89986	1.09435	0.951811	0.548791	0.57351	0.509406	0.708646
Mx1	0.977165	1.01498	1.00785	0.665618	0.784613	0.6722		Mx1	1.07906	0.909324	1.02722	0.984396	0.440138	0.512265	0.398344	0.586959
Pml	1.05919	0.949827	0.990983	0.88333	0.924242	0.859577		Pml	1.16302	0.977909	0.9028	0.95627	0.739832	0.747401	0.733392	0.645545
RT1-A1	0.983531	0.963603	1.05287	0.766261	0.866387	0.811354		RT1-A1	1.02439	1.65746	1.30978		0	0	0	0.226319
Stat1	0.990482	1.04071	0.968809	0.799945	0.939227	0.782176		Stat1	1.39291	1.14464	0.722975	0.739475	0.489349	0.699018	0.541639	0.843068
Tap1	1.02978	0.930631	1.03959	0.777304	0.925341	0.825853		Tap1	1.15193	0.967704	0.921651	0.958714	0.649715	0.768211	0.552531	0.780102
Tapbp	1.00669	0.974913	1.0184	0.818465	0.867222	0.821073		Tapbp	1.0688	1.09275	0.917642	0.920807	0.722614	0.843259	0.672283	0.909397
Figure 3F
	LacZ	LacZ	LacZ	HectD3	HectD3	HectD3
Stat1	1.22969	0.991283	0.939023	0.762884	0.833021	0.651602
p-Stat1	1.08781	0.956583	0.955603	0.6142	0.710763	0.753847
Stat3	1.31083	0.745518	0.943647	0.705563	1.33549	1.07422
p-Stat3	1.17492	0.835659	0.989416	1.04558	1.07463	0.72901

## Sheet: Fig4
Figure 4B					Figure 4C					Figure 4E					Figure 4F
LacZ - ctrl	LacZ-LPS	HD3-ctrl	HD3-LPS		LacZ - ctrl	LacZ-LPS	HD3-ctrl	HD3-LPS		LacZ - ctrl	LacZ-IFN	HD3-ctrl	HD3-IFN		LacZ - ctrl	LacZ-IFN	HD3-ctrl	HD3-IFN
0.974891	1.4733	0.852816	1.18746		0.984953	2.28187	0.346221	1.32847		1.1379	1.06808	0.643571	1.02465		0.766187	1.86086	0.714323	1.36583
1.07613	1.26563	0.921349	0.983714		1.0937	2.05218	0.39091	1.01378		0.886279	1.11315	0.489806	1.0607		0.902676	2.19647	0.598842	1.16174
0.948978	1.22556	0.868796	0.804207		0.921344	1.8198	0.297531	0.868689		0.97582	1.07625	0.741523	1.1052		1.33114	2.68407	0.673093	1.55529
Figure 4G - Bst2					Figure 4G - Ifit2					Figure 4G - Ifit3					Figure 4G - Mx1
LacZ - ctrl	HD3-ctrl	LacZ-LPS	HD3-LPS		LacZ - ctrl	HD3-ctrl	LacZ-LPS	HD3-LPS		LacZ - ctrl	HD3-ctrl	LacZ-LPS	HD3-LPS		LacZ - ctrl	HD3-ctrl	LacZ-LPS	HD3-LPS
1.0693	0.340722	9.10505	3.67226		1.34257	0.505226	6.7039	2.35381		1.09809	0.313166	14.5707	2.07772		1.12896	0.170164	21.781	3.61752
0.963707	0.491978	9.29636	2.78305		0.78187	0.65293	5.01066	1.78386		1.09809	0.319746	10.4469	1.89868		0.942785	0.199575	15.1895	2.68514
0.874583	0.46544	6.39377	2.74473		0.849685	0.873573	3.44618	1.64148		0.709562	0.65293	8.84585	1.7593		0.694959	0.477973	13.3152	2.52276
1.04006	0.549681	7.87165	5.19335		1.06807	0.815072	4.48466	2.93834		1.02456	0.488016	11.353	3.44618		1.03886	0.342696	16.971	6.12623
0.911722	0.431271	7.3956	4.18918		1.21841	0.630689	3.49429	2.48802		0.99654	0.354781	10.6664	2.6666		1.10573	0.234068	16.7374	4.94168
1.17013	0.4954	5.19335	6.66529		0.861546	0.861546	3.66802	3.61752		1.14472	0.515842	7.38706	5.0806		1.17691	0.494828	13.1319	12.0003
Figure 4G - Stat1					Figure 4G - Stat3
LacZ - ctrl	HD3-ctrl	LacZ-LPS	HD3-LPS		LacZ - ctrl	HD3-ctrl	LacZ-LPS	HD3-LPS
1.00347	0.413225	6.47554	2.16595		1.31951	1.10957	1.87905	1.3566
0.936272	0.396392	6.6116	2.33756		1.07923	1.07177	2.02792	1.08674
0.714497	0.666649	5.37029	2.22684		0.768438	1.28343	1.75321	1.07177
0.849685	0.65293	7.49018	3.90413		0.97942	1.02811	1.81504	1.21419
1.09051	0.51943	7.49018	4.21344		0.784584	0.773783	1.48452	0.965936
1.6077	0.861546	6.29846	5.11594		1.18921	1.08674	1.25701	1.21419

## Sheet: Fig5
Figure 5C				Figure 5E
Luc	HectD3			Cont	10^10	10^11	10^12
1.61234	2.69902			4.26515	4.15209	4.05536	3.80986
0.701697	1.85452			4.66904	4.06757		4.10985
1.31434	2.77113			4.59184	4.08333	4.02151	3.70504
0.633441	3.22483			3.92857	4.01365	4.0989	4.14726
0.738182	2.14569			4.00365	4.03187	3.81818	4.7417
Figure 5H					Figure 5G
Luc-Sham	Luc-TAC	HD3-Sham	HD3-TAC			Sham									TAC
186	317	219	355		Luc	3.96786	4.02264	4.01091	3.83721	3.93585	4.29603	3.90034	4.10488		5.70714	6.05054	8.30364	5.99642	4.08727	5.32453	4.67778	4.925	5.91481	5.27308	5.18008	5.85315	5.27016
136	213	265	185		HectD3	4.21053	3.98868	3.84191	3.88168	3.97665	3.87368	4.72137	3.86301	4.45833	4.67897	4.99251	4.65965	5.68015	5.52817	4.95331	4.37979	7.44915	4.50175	4.19157	4.29434	4.69466	5.15504	4.78929
136	306	244	288
111	297	271	324
236	380	229	310
124	267	234	252		Figure 5I
189	222	326	244
466	302	522	252			Sham									TAC
187	321	147	253		Luc	34.8777	35.4059	30.5033	27.844	30.4014	31.8418	33.8346	28.5008		26.2377	19.6915	26.365	23.9733	23.4451	21.5847	23.4451	18.5412	17.6635	21.7924	22.6428	22.1432	24.6636
239	418	181	234		HectD3	34.679	32.9754	28.1906	34.0886	31.4576	31.4463	26.9777	29.5064	33.0418	30.5331	26.7337	29.7602	21.8641	27.0537	26.3655	20.8385	24.1256	19.4464	27.0384	28.529	24.9859	25.2514	23.7733
244	419	302	178
725	322	271	230
238	217	162	287
114	270	221	324
213	237	426	177
234	398	338	301
389	248	220	154
286	324	250	266
253	395	233	156
156	278	343	169
186	359	133	597
265	433	192	284
346	381	121	634
274	263	147	563
264	496	262	680
423	257	184	554
245	371	223	296
197	381	259	343
269	392	213	360
271	553	341	483
263	287	196	365
284	294	322	336
394	523	133	367
323	276	164	465
268	410	265	456
223	455	145	714
220	263	185	392
199	422	160	297
212	304	168	341
304	249	152	461
467	364	145	419
235	249	283	241
167	178	310	266
431	201	214	349
321	433	367	353
558	323	218	241
318	577	323	345
393	471	155	217
484	447	107	490
234	415	168	252
131	408	149	243
246	302	167	262
344	499	153	279
267	250	145	420
237	582	205	681
413	331	295	294
420	323	250	215
338	480	234	266
377	199	122	301
232	284	320	474
783	266	233	137
498	321	81	156
343	277	148	250
568	320	99	141
517	508	77	156
853	357	85	243
396	170	159	336
277	353	106	232
685	295	102	426
441	316	80	324
234	380	196	263
414	338	268	226
380	221	159	253
338	157	281	307
305	188	87	299
664	264	80	216
364	161	103	261
265	132	199	164
391	358	132	169
554	222	160	232
333	361	482	288
174	202	206	112
185	242	155	365
296	486	420	168
384	379	181	178
307	277	325	191
308	267	447	195
193	428	284	196
250	243	613	306
131	172	299	226
170	308	485	184
166	228	538	263
349	210	460	228
175	352	274	200
345	257	343	139
159	413	346	182
381	426	339	263
432	514	291	173
316	513	342	322
341	496	468	130
307	413	234	357
166	598	137	433
212	421	386	282
293	489	278	537
274	516	281	540
253	438	575	356
201	291	283	425
171	562	218	552
463	293	127	369
187	352	264	239
255	270	193	426
309	222	208	292
282	320	195	354
193	380	316	313
358	261	224	503
257	324	396	381
178	411	368	385
203	391	306	185
170	303	155	470
172	271	141	288
442	459	308	493
173	349	193	329
176	350	180	264
585	386	305	548
465	207	285	301
367	367	338	261
184	419	350	347
419	607	224	252
282	184	315	289
346	405	226	212
301	667	203	335
389	428	217	226
434	466	204	292
491	345	158	378
218	355	349	459
377	606	172	343
588	319	293	229
371	303	446	258
260	321	324	233
185	433	317	239
192	803	135	282
245	690	129	196
521	569	163	311
361	546	249	357
191	491	163	213
217	547	401	340
329	176	190	242
223	547	224	233
452	476	265	223
187	497	229	295
237	588	186	334
261	269	194	336
315	447	247	373
239	409	190	231
	320	239	211
	436	265	239
	448	283	183
	243	160	214
	275	90	442
	606	151	520
	265		552
	190		353
	278		334
	444		371
	230		420
	232		511
	222		797
	220		281
	197		269
	335		276
	179		455
	248		355
	257		374
	313		284
	382		250
	350		312
	380		203
	212		342
	320		340
	205		420
	247		551
	325		383
	635		441
	949		359
	975		618
	326		379
	378		675
	456		409
	495		410
	445		358
	559		268
	567		413
	372		634
	380		610
	332		246
	450		354
	479		543
	369		684
	413		363
	438		429
			175
			256
			123
			282
			263
			152
			211
			167
			195
			151
			109
			104
			120
			235
			313
			274
			143
			218
			290
			162
			384
			306
			168
			351
			361
			216
			343
			254
			414
			333
			221
			485
			660
			431
			324
			330
			256
			305
			188
			277
			265
			254
			238
			218
			229
			265
			235
			233
			188
			366
			247
			364
			284
			221
			262
			215
			196
			200
			363
			284

## Sheet: Fig6
Figure 6C
	Luc					HD3
Stat1	0.704443	1.36104	0.695566	0.786995	1.45196	0.710596	0.480759	0.777621	0.819414	0.725409
p-Stat1	0.620139	1.493	0.404532	0.6084	1.87393	0.293385	0.288687	0.302686	0.38933	0.261973
Stat3	0.899995	0.94936	0.96426	1.02662	1.15976	0.914212	0.829153	0.901472	1.03412	1.12985
p-Stat3	1.08164	1.47284	0.786387	0.645581	1.01355	0.197613	0.29602	0.197276	0.120953	0.0937727
Figure 6E
Stat1				p-Stat1				Stat3				p-Stat3
Luc_Sham	HD3_Sham	Luc_TAC	HD3_TAC	Luc_Sham	HD3_Sham	Luc_TAC	HD3_TAC	Luc_Sham	HD3_Sham	Luc_TAC	HD3_TAC	Luc_Sham	HD3_Sham	Luc_TAC	HD3_TAC
0.633685	0.566903	1.03705	0.517107	1.09159	1.26182	1.21566	0.409834	1.04252	0.310775	0.56288	0.391163	0.645038	0.136612	0.418836	0.820188
0.628281	0.52244	0.812949	0.45273	0.802838	0.946206	0.724084	0.477812	0.996165	0.335179	0.776676	0.434728	0.892006	0.175793	0.17036	0.777662
0.798359	0.413144	1.34117	0.559569	0.576386	0.444354	1.39444	0.701662	0.898094	0.339099	0.616958	0.489448	0.863086	0.498624	0.18889	0.966103
2.19141	0.453002	1.54067	0.593053	1.84132	0.404375	2.14349	0.920489	1.31478	0.373861	0.592898	0.565669	1.21971	0.225669	0.426582	1.49541
0.748267	0.554709	1.67783	0.578733	0.687868	0.438351	2.86181	0.745847	0.748451	0.490284	0.751661	0.683283	1.38016	0.535989	0.60091	1.21597
0.428927	0.473472	1.13706	0.632193	0.373251	0.569203	1.10945	0.891888	1.07287	0.816635	0.59494	0.733117	0.628077	0.717927	0.293823	0.923661
0.407474	0.353108	1.83576	0.535721	0.728406	0.778743	1.57683	1.57111	0.889324	0.845386	1.03516	0.893316	0.936594	0.53594	1.13491	0.9293
1.37717	0.240616	2.80944	0.494465	1.53648	0.973776	2.64123	2.46381	1.02923	0.832548	1.17522	0.881899	1.23505	0.506371	1.15902	0.86183
1.78643	0.527329	2.48586	0.607894	1.36187	1.03518	2.28885	1.23517	1.00858	0.876765	0.912879	0.96639	1.20028	1.33899	0.993664	0.944529
		1.74546	0.410294			0.700614	1.17525			0.985014	0.899286			0.748428	0.625469
		1.6067	0.355948			1.14135	1.02877			1.15955	0.815067			1.06395	0.647904
		3.01524	0.595117			3.2727	1.12768			1.16957	0.856268			1.14777	1.01536
		2.58411	0.452318			2.79131	0.406776			0.849448	0.765333			1.00707	1.23165
			0.575264				0.52771				0.767772				1.07682
			0.426497				0.402628				0.94084				0.94774
			0.406075				0.529702				0.996508				1.0714
Figure 6H
Luc_Sham	Luc_TAC	HD3_Sham	HD3_TAC	Luc_PBS	Luc_AngII	HD3_PBS	HD3_AngII
0.0783333	1.90945	0.0619333	0.429889	0.033	1.85567	0.073	0.308222
0.125333	1.6485	0.138667	0.1498	0.120333	1.5436	0.089	0.333
0.064	1.42278	0.0696667	0.3543	0.11	1.08411	0.0983333	0.367
0.079	2.196	0.0716667	0.322143	0.101667	1.426	0.0926667	0.279714
0.0716	1.87112	0.141	0.375778	0.1664	1.53267	0.082	0.313222
0.00725	1.42738	0.052	0.449556	0.06725	1.42406	0.137	0.238778
Figure 6J
LacZ-ctrl	LacZ-LPS	HD3-ctrl	HD3-LPS	miRneg-ctrl	miRneg-LPS	miRHD3-ctrl	miRHD3-LPS
0.22317	0.32633	0.15563	0.1949	0.16897	0.4065	0.2683	0.41397
0.22997	0.32233	0.12827	0.18233	0.19727	0.33547	0.25793	0.41483
0.217	0.3821	0.16013	0.1904	0.22963	0.3614	0.2635	0.4441
