# Supplementary material for: The E3 ubiquitin ligase HectD3 attenuates cardiac hypertrophy and inflammation in mice
Source: Commun Biol. 2020 Oct 9;3:562. doi: 10.1038/s42003-020-01289-2 (PMC7547098; doi:10.1038/s42003-020-01289-2)
Supplement: Supplementary file 4 — Supplementary Data 2 [file 42003_2020_1289_MOESM4_ESM.xlsx]

## Sheet: Sheet1
Sequence details of the oligonucleotides used in this study
#	Animal	Name	Sequence	Note
Quantitative real-time PCR primers
1	Rat, Mouse	Bst2_Fw	GATGAGTGCCGAAACACCAC
		Bst2_Rv	GCTCCTGGGTTTGAGACACC
2	Mouse	Ccl2_Fw	TAAAAAACCTGGATCGGAACCAA
		Ccl2_Rv	GCATTAGCTTCAGATTTACGGGT
3	Mouse	Ccl5_Fw	GCTGCTTTGCCTACCTCTCC
		Ccl5_Rv	TCGAGTGACAAACACGACTGC
4	Mouse	Col1a1_Fw	CCCGCCGATGTCGCTATCCA
		Col1a1_Rv	TGTGACTCGTGCAGCCGTCC
5	Mouse	Col3a1_Fw	TGGCCCAGCTGGTGACAAGG
		Col3a1_Rv	CAGCAGGGCCCTTTCCTCCC
6	Rat	Cxcl10_Fw	TGCAAGTCTATCCTGTCCGC
		Cxcl10_Rv	TGACCTTCTTTGGCTCACCG
7	Rat	Ddx58_Fw	TGCAAGGCGCTCTTTCTGTA
		Ddx58_Rv	CAAAGCCTTCAAACCTCCGC
8	Rat, Mouse	HectD3_Fw	ATGCAGTCTTCACCCAGGTTT
		HectD3_Rv	TGGTCAATGATCCCTTCCGC
9	Rat, Mouse	Ifit1_Fw	TCACCTTCCTCTGGCTACCT
		Ifit1_Rv	GGCCTGATGTGCCAATTCCT
10	Rat, Mouse	Ifit2_Fw	TCATGAGTACAGCCAGTAAGGAA
		Ifit2_Rv	ACTCGTCTTCTGCTCTCAGG
11	Rat, Mouse	Ifit3_Fw	CCGTCATGAGTGAGGTCAAC
		Ifit3_Rv	TGTCGCTTTGTGCTCAGAGTT
12	Mouse	Ifit3_Fw	CCATCATGAGTGAGGTCAAC
		Ifit3_Rv	TGTTGCCTTCTCCTCAGAGTT
13	Mouse	Ifnγ_Fw	TGAACGCTACACACTGCATCTTGG
		Ifnγ_Rv	CGACTCCTTTTCCGCTTCCTGAG
14	Rat	Isg15_Fw	AAGAGTGGTGTGCCAGCTTT
		Isg15_Rv	GCCCCTTTCATTCCTCACCA
15	Rat, Mouse	Mx1_Fw	CCCCAGAGGCAGTGGTATTG
	Rat	Mx1_Rv	TCAACCCTTCCCCAGCAATC
	Mouse	Mx1_Rv	CCAGACCTACCCCAGCAATG
16	Rat	Mx2_Fw	GGCCATCAACACAGGTCAGA
		Mx2_Rv	GGTCCTATCCCCATCAGGGT
17	Rat, Mouse	myh7_Fw	CAAGCAGCAGTTGGATGAGCG
		myh7_Rv	TCCTCGATGCGTGCCTGAAG
18	Rat, Mouse	myh6_Fw	GCTACACTCTTCTCTACCTATGC
		myh6_Rv	CTTGTTGAGATTTTCCCCGTG
19	Rat, Mouse	nppa_Fw	GGAGCAAATCCTGTGTACAGTG
		nppa_Rv	ACCTCATCTTCTACCGGCAT
20	Mouse	nppb_Fw	ACAAGATAGACCGGATCGGA
		nppb_Rv	AGCCAGGAGGTCTTCCTACA
21	Rat	nppb_Fw	AGAAGATAGACCGGATCGGC
		nppb_Rv	AGCCAGGAGGTCTTCCTAAA
22	Rat	Oas2_Fw	GCCACACAAACCATGTTGGG
		Oas2_Rv	CGTACTGGGAGCGTTCAGTT
23	Rat	Oasl_Fw	GGGTGAACCCTTATGAACCCAT
		Oasl_Rv	TTCTGATGAGCTGCCGTTGG
24	Rat, Mouse	Rcan1.4_Fw	GTGTTCGTGGACGGCCTGTG
		Rcan1.4_Rv	TCGGCTGCAGATAAGGGGTTGC
25	Rat, Mouse	Rpl32_Fw	CTGCTGATGTGCAACAAATCT
		Rpl32_Rv	GCTGTGCTGCTCTTTCTACAAT
26	Rat	Rsad2_Fw	CCTTCCTACAGGACAGGGGT
		Rsad2_Rv	CTTGGCCACGACCAATGAGA
27	Rat	Rtp4_Fw	AGTTGGCAGGTTCCAGTGTT
		Rtp4_Rv	TCTGTGGAGAACTCAGGGCT
28	Rat, Mouse	Stat1a_Fw	AAAGGAAGCACCAGAACCGAT
		Stat1a_Rv	CTCTGGAGACATGGGAAGCA
29	Rat	Stat1b_Fw	AAAGGAAGCACCAGAACCGATG
		Stat1b_Rv	AGGTTCTCAACAAGCCAGTCT
30	Rat, Mouse	Stat3_Fw	GACATTCCCAAGGAGGAGGC
		Stat3_Rv	GGCAGCACTACCTGGGTC
Other primers
1	Rat	HectD3_mir1-top	TGCTGAAAGCTTGTAGAGCACCTCTCGTTTTGGCCACTGACTGACGAGAGGTGCTACAAGCTTT	HectD3 knockdown construct primers
		HectD3_mir1-bot	CCTGAAAGCTTGTAGCACCTCTCGTCAGTCAGTGGCCAAAACGAGAGGTGCTCTACAAGCTTTC
2	Mouse	HectD3_ORF_Fw	GGGGACAAGTTTGTACAAAAAAGCAGGCTATGGCCGGCCCTGGCCCC	HectD3 overexpression construct primer
		HectD3_ORF_Rv	GGGGACCACTTTGTACAAGAAAGCTGGGTTCACTCCTCCCAGGGACT
3		attB1 Adapter	GGGGACAAGTTTGTACAAAAAAGCTGGCACC	Adapter primers for attB-construct
		attB2 Adapter	GGGGACCACTTTGTACAAGAAAGCTGGGTCGCC
